# Supplementary material for: Enzymatic improvement of mitochondrial thiol oxidase Erv1 for oxidized glutathione fermentation by Saccharomyces cerevisiae
Source: Microb Cell Fact. 2017 Mar 15;16:44. doi: 10.1186/s12934-017-0658-0 (PMC5353892; doi:10.1186/s12934-017-0658-0)
Supplement: Supplementary file 1 — Additional file 1: Table S1. Primer sequences, restriction sites, and DNA templates used for plasmid constructions in this study are summarized. [file 12934_2017_658_MOESM1_ESM.xlsx]

## Sheet: Sheet1
	Primer	Sequence (5'-3')	Replaced residue	Underlined	DNA template
	ERV1F1	GCGCATGCCATATGAAAGCAATAG	none	SphI and NdeI sites	cDNA of S. serevisiea
	ERV1R1	GCGGGATCCCTCGAGTTCGTCCCAGCCGTCC	none	XhoI and BamHI sites	cDNA of S. serevisiea
	ERV1F2	GGCCGCTAGCATGAAAGCAATAGATAAAATGACGG	none	NheI site	pET-ERV1
	ERV1R2	GGCCGGATCCTTATTCGTCCCAGCCGTCCTTCC	none	BamHI site	pET-ERV1
	ERV1p1F	GACGAAGATGGCAAAGCCTGCCGATCATGTAAC	P29A	Mutation codon	pET-ERV1
	ERV1p1R	GTTACATGATCGGCAGGCTTTGCCATCTTCGTC	P29A	Mutation codon	pET-ERV1
	ERV1p2F	GACGAAGATGGCAAACTATGCCGATCATGTAAC	P29L	Mutation codon	pET-ERV1
	ERV1p2R	GTTACATGATCGGCATAGTTTGCCATCTTCGTC	P29L	Mutation codon	pET-ERV1
	ERV1r1F	GATGGCAAACCTTGCGCATCATGTAACACCCTAC	R31A	Mutation codon	pET-ERV1
	ERV1r1R	GTAGGGTGTTACATGATGCGCAAGGTTTGCCATC	R31A	Mutation codon	pET-ERV1
	ERV1r2F	GATGGCAAACCTTGCAAATCATGTAACACCCTAC	R31K	Mutation codon	pET-ERV1
	ERV1r2R	GTAGGGTGTTACATGATTTGCAAGGTTTGCCATC	R31K	Mutation codon	pET-ERV1
	ERV1s1F	GGCAAACCTTGCCGAGCATGTAACACCCTACTTG	S32A	Mutation codon	pET-ERV1
	ERV1s1R	CAAGTAGGGTGTTACATGCTCGGCAAGGTTTGCC	S32A	Mutation codon	pET-ERV1
	ERV1s2F	GGCAAACCTTGCCGAACGTGTAACACCCTACTTG	S32T	Mutation codon	pET-ERV1
	ERV1s2R	CAAGTAGGGTGTTACAGCTTCGGCAAGGTTTGCC	S32T	Mutation codon	pET-ERV1
	ERV1n1F	CCTTGCCGATCATGTGCAACCCTACTTGACTTTC	N34A	Mutation codon	pET-ERV1
	ERV1n1R	GAAAGTCAAGTAGGGTTGCACATGATCGGCAAGG	N34A	Mutation codon	pET-ERV1
	ERV1n3F	CCTTGCCGATCATGTAAAACCCTACTTGACTTTC	N34Q	Mutation codon	pET-ERV1
	ERV1n3R	GAAAGTCAAGTAGGGTTTTACATGATCGGCAAGG	N34Q	Mutation codon	pET-ERV1
	ERV1sn1F	CCTTGCCGAGCATGTGCAACCCTACTTGACTTTC	S32A/N34A	Mutation codon	pET-ERV1S32A
	ERV1sn1R	GAAAGTCAAGTAGGGTTGCACATGCTCGGCAAGG	S32A/N34A	Mutation codon	pET-ERV1S32A
	ERV1sn2F	CCTTGCCGAACGTGTGCAACCCTACTTGACTTTC	S32T/N34A	Mutation codon	pET-ERV1S32T
	ERV1sn2R	GAAAGTCAAGTAGGGTTGCACACGTTCGGCAAGG	S32T/N34A	Mutation codon	pET-ERV1S32T
